# Supplementary material for: Preparation and Luminescence Property Study of Red-Emitting Na3.6Y1.8(PO4)3:Eu3+,Li+/K+ Phosphors with Excellent Thermal Stability for Light-Conversion Application
Source: Nanomaterials (Basel). 2024 Oct 29;14(21):1721. doi: 10.3390/nano14211721 (PMC11547445; doi:10.3390/nano14211721)
Supplement: Supplementary file 1 [file nanomaterials-14-01721-s001.zip]

Archive with 1 entries (1 files):
- nanomaterials-3243339-supplementary.pdf
